# Supplementary material for: Modular ketal-linked prodrugs and biomaterials enabled by organocatalytic transisopropenylation of alcohols
Source: Nat Commun. 2021 Sep 20;12:5532. doi: 10.1038/s41467-021-25856-1 (PMC8452702; doi:10.1038/s41467-021-25856-1)
Supplement: Supplementary file 4 — Source Data [file 41467_2021_25856_MOESM4_ESM.xlsx]

## Sheet: Text-Figure5a
Time (h)	PK3F				PK5F				PK5E
0	0	0	0	0	0	0	0	0	0	0	0	0
0.167	2.19147	2.45	2.98	3.21	2.96826	2.34	2.87	3.08	1.88552	1.77646	2.342	1.965
0.5	5.61915	4.34	6.12	5.3	5.69022	5.3434	6.5623	5.21	3.91547	3.213	4.342	4.23
1	11.7817	10.69	11.98	12.71	12.4126	10.67	13.563	11.9823	9.27663	7.674	9.981	11.09
2	25.8623	24.34	27.98	26.54	26.7337	29.9812	25.452	28.56	15.7048	13.89	16.98	13.788
4	48.1054	47.67	54.93	50.01	52.3861	50.563	54.612	53.01	29.8364	32.098	27.123	31.78
8	83.0472	77.87	78.19	81.87	85.4618	83.093	83.235	78.43	58.8284	55.97	60.23	55.78
12	91.7012	88.1234	92.6702	93.2312	91.7938	94.12	91.02	97.1256	76.3172	79.1965	73.9812	76.8976
24	99.3651	96.8723	98.8723	95.23	99.6907	96.1987	99.09	97.05	99.7398	98.26	97.95	94.6743
Time (h)	PTX-7-K-EG3
0	0	0	0	0
0.0833	5.82098	6.06982	5.60769	5.12779
0.25	17.8895	16.4854	15.6144	16.3965
0.5	31.9487	28.2873	31.8066	30.7223
1	56.939	59.1963	58.8941	60.1916
2	85.9461	84.8974	79.8141	84.222
4	91.6338	90.123	95.2419	99.1522
8	94.4776	95.2775	96.2373	86.0705
12	93.0024	95.6329	96.3617	87.8657
24	97.5881	89.3054	90.9939	92.878

## Sheet: Text-Figure5b
Time (h)	PK3F				PK5F				PK5E
0	0	0	0	0	0	0	0	0	0	0	0	0
1	0.8312	0.57818	0.70963	0.596375	1.21663	0.762973	0.845457	0.68049	1.00842	0	0	0
2	1.0048	0.731308	1.31564	0.706006	1.0843	1.29912	1.19601	1.05167	1.30721	0.784328	0.70963	1.08312
4	1.57708	1.24094	1.72647	2.09154	1.8765	1.60843	1.816	1.42284	1.56866	1.38191	1.15782	1.12047
8	2.02527	2.76382	2.09755	3.02527	3.6499	2.3714	2.53637	2.45389	2.68913	2.53973	2.20359	2.32406
12	4.08429	4.40718	3.77225	3.81802	4.68094	4.03127	3.19624	4.753	3.95899	4.59392	3.28671	4.09272
24	6.10839	5.86379	6.85053	6.77225	6.20689	7.62973	7.85656	6.96986	6.08788	7.05896	5.67704	6.04691
Time (h)	PTX-7-K-EG3
0	0.515446	0.08887	-0.23106	-0.37325
0.0833	0.799829	-0.15997	-0.03555	-0.49767
0.25	0.106644	0.35548	0.586542	-0.01777
0.5	0.924247	0.391028	-0.37325	0.213288
1	0.35548	0.391028	-0.08887	0.62209
2	-0.05332	1.04866	0.515446	0.639863
4	0.693185	1.20863	1.49301	1.3686
8	1.31527	2.09733	2.34617	1.59966
12	1.7774	2.43504	3.12822	3.12822
24	4.47904	5.82987	5.34997	5.79432

## Sheet: Text-Figure5e
	HCT116			3T3
FUDR	0.2697	0.249459	0.331741	1.404	1.209	1.517
PTX	0.1358	0.151918	0.191482	0.2142	0.1782	0.2303
PTX+FUDR (1:1)	0.04101	0.084	0.08409	0.3382	0.2698	0.3012
PK3F micelles	0.1427	0.131735	0.206362	1.894	1.9823	2.212
PK5F micelles	0.09038	0.055837	0.13589	1.977	1.6734	2.01

## Sheet: Text-Figure5f
	HCT116			3T3
PK5F micelles	61.48	70.73	72.16	24.8364	27.8617	34.1488
PK3F micelles	57.24	66.33	49.43	19.4906	32.7395	29.1808

## Sheet: Text-Figure5h
Day	Control						FUDR						PTX Micelles						PTX Micelle+FUDR						PK5F Micelles
0	74.0015	79.233	67.5	92.5965	72.897	144.15	68.85	54.675	81.461	46.2275	82.5	117.74	92.697	109.76	21.15	59.643	64.061	107.648	72.897	71.25	63.48	74.1285	55.6875	56.448	68.9265	95.648	54.675	122.4	82.8345	51.9115
3	137.677	109.551	92.5	261.792	119.168	280.136	112.694	156.325	191.558	133.956	168.776	186.293	100.352	109.8	109.512	102.344	70.886	225.264	92.512	93.775	114.464	80.4335	76.832	112.36	75.429	132.878	73.568	163.37	76.2105	93.636
6	351.31	241.968	238.464	368.064	359.527	518.4	140.4	342.216	415.292	376.248	259.2	232.75	145.762	176.157	154.8	183.298	172.651	357.575	98.784	168.683	215.6	116.032	107.217	130.537	144.256	151.838	109.512	144.462	128.562	132.278
9	681.408	654.368	638.666	704.21	703.44	908.544	484.281	364.8	469.8	435.488	753.768	602.816	285.948	377.6	237.16	414.05	355.457	972.8	197.213	275.44	271.2	328.56	233.5	366.912	260.11	345.6	120.094	130.144	274.604	276.248
12	858.33	804.504	775.656	900	890.413	991.44	627.734	586.334	638.996	727.833	740.452	632.475	367.096	449.152	309.304	562.176	503.608	1012.51	223.232	319.41	245.072	393.66	287.766	300.8	358.228	525.742	111.012	157.115	183.75	202.612
15	1028.5	1027.71	680	1116.3	1023.44	1529.39	606.375	471.3	1079.09	920.465	772.265	790.087	428.688	484.416	324.769	650	509.012	1091.06	309.016	445.5	364.8	627.75	405	410.504	389.992	561.086	189.486	245.48	305.809	380.25
18	1225.8	1301.09	1089	1369.33	1021.52	1430.8	792.55	775.656	1212.42	1194.01	809.088	1192.69	578.191	887.446	446.218	1055.75	708.457	1193.55	416.784	777.924	500	929.214	630	681.462	510.291	523.45	307.062	331.33	396.9	427.649
21	1528.8	1497.77	1191.68	1562.91	1330.02	1621.71	913.55	840.95	1352	1352	1164.87	1687.5	588.799	1008	528.22	1146.88	793.5	1360.45	500	822.312	653.072	1030.38	808	803.944	605	630	372.287	416.304	416.304	461.041

## Sheet: Text-Figure5i
	PK5F micelles (Free PTX)				PK5F micelles (Total PTX)				PTX Micelles
4 h	0.55997	0.50275	0.52826	0.41801	0.80297	0.89905	1.06788	0.94986	0.610805	0.363985	0.760015	0.58216
12 h	0.41958	0.46007	0.60848	0.47791	0.61514	0.63048	0.75589	0.8062	0.37062	0.46567	0.55548	0.222365
24 h	0.43567	0.35441	0.38817	0.43812	0.59725	0.42867	0.45674	0.4962	0.319415	0.277275	0.243015	0.301225

## Sheet: SI-Figure 22
A	Time (h)	PK3F	PK5F	PK5E	Time (h)	PTX-7-K-EG3
	0	4.60517	4.60517	4.60517	0	4.60517
	0.167	4.57772	4.57662	4.58505	0.0833	4.54694
	0.5	4.55024	4.54647	4.56513	0.25	4.42369
	1	4.47971	4.47555	4.50529	0.5	4.23857
	2	4.30162	4.28108	4.44158	1	3.71831
	4	3.90844	3.85772	4.2455
	8	2.98344	2.85906	3.74474
B	Time (h)	PK3F	PK5F	PK5E	Time (h)	PTX-7-K-EG3
	0	4.60517	4.60517	4.60517	0	4.60517
	1	4.59836	4.59637	4.60265	0.0833	4.6049
	2	4.59573	4.59352	4.59541	0.25	4.60259
	4	4.58844	4.58822	4.59201	0.5	4.60228
	8	4.58008	4.57726	4.58048	1	4.60197
	12	4.56414	4.56262	4.56452	2	4.59978
	24	4.53904	4.53082	4.54098	4	4.59319
					8	4.5866
					12	4.57865
					24	4.55004

## Sheet: SI-Figure 24
A	log(Concentration)	FUDR			PTX			PTX+FUDR (1:1)			PK5F micelles			PK3F micelles
	-3	99.1943	113.29	102.736	95.5036	98.6746	98.228	97.5897	102.863	99.1241	97.7098	78.0351	131.029	94.7807	95.0719	98.2467
	-2.30103		95.285	86.2049	100.82	97.1114	99.3446	93.2748	98.3363	97.043	90.009	87.0703	79.2727	89.7153	98.917	89.0263
	-2	85.6692	89.357	83.8009	96.2182	105.731	94.1637	95.1266	92.1637	92.3048	76.6399	80.9331	71.083	83.5439	87.041	85.1061
	-1.69897	76.3189	76.1684	83.2608	102.025	102.338	108.368	80.9943	82.5227	83.1929	76.39	74.6991	69.6925	79.6938	78.7613	77.83
	-1.30103	72.3345	74.5569	71.1303	96.3979	101.132	98.3184	49.8021	49.7727	47.3683	68.0694	65.3204	62.6381	74.7746	73.4623	68.935
	-1	58.2471	60.868	64.9322	78.4433	65.9377	65.5357	23.7949	26.552	27.8041	55.9055	54.0872	52.5898	61.5581	66.8809	65.3776
	-0.69897	54.8293	52.3944	46.8737	38.7825	39.5417	40.8816	28.6683	25.535	21.7726	35.8437	37.4225	34.9982	41.3038	41.6795	40.1578
	-0.30103	32.2639	39.5378	37.2578	23.3737	22.7931	24.0436	18.6569	18.3924	17.8339	13.6377	14.9008	16.5306	25.4218	22.0578	21.9169
	0	25.8578	26.1411	21.0808	22.1678	22.6144	21.5425	16.4407	16.7522	15.3296	11.8347	10.9129	10.6073	16.3376	15.4546	15.4452
	0.30103	13.497	13.7317	35.3452	13.3737	12.7931	14.0436	12.0317	13.372	13.5248	7.16941	8.03015	9.59374	11.6136	12.5985	10.7582
	0.69897	9.24693	8.79536	8.82192	7.16779	8.61443	9.54251	7.61679	8.4692	8.54562	11.3356	11.7787	10.7855	11.8941	13.5891	12.9967
B	log(Concentration)	FUDR			PTX			PTX+FUDR (1:1)			PK5F micelles			PK3F micelles
		97.013	99.3494	103.638	107.923	100.033	100.045	101.357	98.9769	99.6663	104.125	100.44	95.4345	93.2518	111.879	94.8688
	-2	98.0481	104.85	108.798	97.8608	103.628	97.3578	100.733	104.935	100.29	96.498	95.5629	102.64	88.6433	96.2755	92.3301
	-1.69897	83.6011	87.5789	90.2997	94.0202	92.4373	94.0202	96.0554	104.065	105.033	103.062	99.9817	90.154	83.2264	86.2179	83.3396
	-1.30103	94.8097	96.1406	94.8097	93.9957	90.6826	90.5599	99.5021	104.557	99.5021	88.8522	96.0763	88.8522	80.2835	83.1617	80.2835
	-1	84.9172	83.6159	83.0097	88.8045	79.6638	83.2468	93.7575	92.1326	91.2299	107.517	98.0381	92.9226	79.184	84.423	77.8095
	-0.69897	81.4866	88.7618	87.1352	65.4424	68.51	64.1294	72.5353	69.2527	79.9705	88.6872	90.2274	84.0667	76.8878	75.3355	75.3679
	-0.30103	70.8103	66.4038	73.5903	37.0485	40.2143	40.9137	35.8683	34.3582	36.3606	95.9296	85.5152	81.0231	79.0384	76.904	69.7731
	0	57.7829	60.1341	62.2634	33.4106	42.0549	36.2142	26.7918	25.4295	37.8214	58.0858	61.4411	64.1914	57.2253	54.7351	73.2011
	0.30103	36.46	37.4359	35.3657	26.95	27.2935	28.2875	19.6684	20.2921	19.0612	61.0744	51.4668	47.9831	61.8175	52.4875	51.0322
	0.69897	8.36455	8.85252	9.07433	30.2753	30.987	28.5451	7.03031	5.30693	6.40661	27.1544	25.9259	23.304	26.7612	26.5024	26.2922
	1	5.96905	5.36278	4.38683	32.4962	32.7048	33.846	7.26009	7.65401	6.60357	29.6113	23.7807	19.4169	32.8734	30.4156	25.9688
	1.30103	4.01715	3.29259	4.15024	30.1648	27.588	23.6124	3.92822	6.42302	5.32334	8.15915	6.78401	7.27906	23.4302	22.2983	20.4872

## Sheet: SI-Figure 25
3T3
PTX	75.3542	70.3556	52.351
PK5F micelles (Free PTX)	9.65532	12.3314	12.3314
PK5F micelles (Total PTX)	38.8757	44.2592	36.1107
PK3F micelles (Free PTX)	7.32343	10.6509	8.22344
PK3F micelles (Total PTX)	37.5743	32.5323	28.181
HCT116
PTX	83.413	65.94	52.104
PK5F micelles (Free PTX)	33.742	34.352	38.418
PK5F micelles (Total PTX)	54.886	48.565	53.241
PK3F micelles (Free PTX)	26.891	33.8933	28.0098
PK3F micelles (Total PTX)	46.9812	51.0988	56.6671

## Sheet: SI-Figure 26
	Hydrolysis of Ketal
4 h	69.7374	55.9201	49.4681	44.0075
12 h	68.2089	72.9714	80.4985	59.2793
24 h	72.946	82.6767	84.9871	88.295

[truncated: 2 more sheets: SI-Figure 29, SI-Figure 30]
